# Supplementary material for: Predicting β-lactam susceptibility from the genome of Streptococcus pneumoniae and other mitis group streptococci
Source: Front Microbiol. 2023 Mar 2;14:1120023. doi: 10.3389/fmicb.2023.1120023 (PMC10018206; doi:10.3389/fmicb.2023.1120023)
Supplement: Supplementary file 11 [file Table_11.xlsx]

## Sheet: Streptococcus pneumoniae
Table S11 Isolate name and corresponding GenBank accession number
Some isolates, including all S. pneumoniae and S. pseudopneumoniae isolates are still being evaluated in other studies, and have therefore not been submitted to a GenBank.
Isolate id	GenBank accession number
Pn1	NA
Pn2	NA
Pn3	NA
Pn4	NA
Pn5	NA
Pn6	NA
Pn7	NA
Pn8	NA
Pn9	NA
Pn10	NA
Pn11	NA
Pn12	NA
Pn13	NA
Pn14	NA
Pn15	NA
Pn16	NA
Pn17	NA
Pn18	NA
Pn19	NA
Pn20	NA
Pn21	NA
Pn22	NA
Pn23	NA
Pn24	NA
Pn25	NA
Pn26	NA
Pn27	NA
Pn28	NA
Pn29	NA
Pn30	NA
Pn31	NA
Pn32	NA
Pn33	NA
Pn34	NA
Pn35	NA
Pn36	NA
Pn37	NA
Pn38	NA
Pn39	NA
Pn40	NA
Pn41	NA
Pn42	NA
Pn43	NA
Pn44	NA
Pn45	NA
Pn46	NA
Pn47	NA
Pn48	NA
Pn49	NA
Pn50	NA
Pn51	NA
Pn52	NA
Pn53	NA
Pn54	NA
Pn55	NA
Pn56	NA
Pn57	NA
Pn58	NA
Pn59	NA
Pn60	NA
Pn61	NA
Pn62	NA
Pn63	NA
Pn64	NA
Pn65	NA
Pn66	NA
Pn67	NA
Pn68	NA
Pn69	NA
Pn70	NA
Pn71	NA
Pn72	NA
Pn73	NA
Pn74	NA
Pn75	NA
Pn76	NA
Pn77	NA
Pn78	NA
Pn79	NA
Pn80	NA
Pn81	NA
Pn82	NA
Pn83	NA
Pn84	NA
Pn85	NA
Pn86	NA
Pn87	NA
Pn88	NA

## Sheet: Streptococcus pseudopneumoniae
Isolate id	GenBank accession number
Pspn1	NA
Pspn2	NA
Pspn3	NA
Pspn4	NA
Pspn5	NA
Pspn6	NA
Pspn7	NA
Pspn8	NA
Pspn9	NA
Pspn10	NA
Pspn11	NA
Pspn12	NA
Pspn13	NA
Pspn14	NA
Pspn15	NA
Pspn16	NA
Pspn17	NA
Pspn18	NA
Pspn19	NA

## Sheet: Streptococcus mitis
Isolate id	GenBank accession number
Sm1	NA
Sm2	NZ_JPFX00000000.1
Sm3	NA
Sm4	NA
Sm5	NZ_JPFV00000000.1
Sm6	NZ_AFQV00000000.1
Sm7	NA
Sm8	NA
Sm9	NZ_AFUF00000000.1
Sm10	NZ_AJJL00000000.1
Sm11	NZ_AICR00000000.1
Sm12	NA
Sm13	NZ_JPFZ00000000.1
Sm14	NZ_AEDU00000000.1
Sm15	NZ_AICU00000000.1
Sm16	NZ_JPFY00000000.1
Sm17	NZ_JPFT00000000.1
Sm18	NZ_AEDV00000000.1
Sm19	NA
Sm20	NZ_JPFU00000000.1
Sm21	NZ_JPFW00000000.1
Sm22	NZ_JYGS00000000.1
Sm23	NZ_JYGQ00000000.1
Sm24	NA
Sm25	NZ_AFQT00000000.1
Sm26	NZ_AEDT00000000.1
Sm27	NZ_NCVM00000000.1
Sm28	NZ_NCVN00000000.1
Sm29	NA
Sm30	NA
Sm31	NA
Sm32	NA
Sm33	NA

## Sheet: Streptococcus oralis
Isolate id	GenBank accession number
So1	NA
So2	NA
So3	NA
So4	NZ_AJKQ00000000.1
So5	NA
So6	NA
So7	NZ_NCUS00000000.1
So8	NZ_NCUT00000000.1
So9	NZ_NCUI00000000.1
So10	NA
So11	NA
So12	NZ_AJKO00000000.1
So13	NA
So14	NZ_AJKP00000000.1
So15	NA
So16	NZ_NCVB00000000.1
So17	NA
So18	NZ_AICT00000000.1
So19	NA
So20	NA
So21	NZ_NCUW00000000.1
So22	NZ_NCUE00000000.1
So23	NA
So24	NA
So25	NZ_ALJN00000000.1

## Sheet: Streptococcus infantis
Isolate id	GenBank accession number
si1	NA
